# Supplementary material for: Effects of Host Plant and Insect Generation on Shaping of the Gut Microbiota in the Rice Leaffolder, Cnaphalocrocis medinalis
Source: Front Microbiol. 2022 Apr 11;13:824224. doi: 10.3389/fmicb.2022.824224 (PMC9037797; doi:10.3389/fmicb.2022.824224)
Supplement: Supplementary Figure 1 — Bacterial taxa with linear discriminant analysis (LDA) score >2 in the gut microbiota of C. medinalis fed on different host plants. [file Data_Sheet_1.ZIP]

Archive with 7 entries (7 files):
- Supplementary Table 4.xlsx
- Supplementary Table 3.xlsx
- Supplementary Table 2.xlsx
- Supplementary Table 1.xlsx
- Supplementary Table 5.xlsx
- Supplementary Figure 2.pdf
- Supplementary Figure 1.tif
