# Supplementary material for: Effects of Host Plant and Insect Generation on Shaping of the Gut Microbiota in the Rice Leaffolder, Cnaphalocrocis medinalis
Source: Front Microbiol. 2022 Apr 11;13:824224. doi: 10.3389/fmicb.2022.824224 (PMC9037797; doi:10.3389/fmicb.2022.824224)
Supplement: Supplementary Figure 1 — Bacterial taxa with linear discriminant analysis (LDA) score >2 in the gut microbiota of C. medinalis fed on different host plants. [file Data_Sheet_1.ZIP › Supplementary Table 3.xlsx]

## Sheet: Sheet1
		Supplementary TABLE 3| Relative abundance (%) of genus in gut microbiota of rice- or maize-feeding Cnaphalocrocis medinalis for three generations.
		Genus	Treatments1
			R1	R2	R3	M1	M2	M3
		Acinetobacter	0.06±0.02	0.52±0.03	0.46±0.40	0.26±0.12	0.10±0.02	0.18±0.05
		Anaplasma	0.23±0.03	0.20±0.04	0.53±0.09	0.23±0.08	0.20±0.06	0.41±0.11
		Arthrobacter	0.01±0.00	0.02±0.00	0.02±0.00	0.02±0.01	0.08±0.02	0.05±0.01
		Comamonas	0.06±0.01	0.05±0.01	0.03±0.01	0.05±0.02	0.05±0.02	0.04±0.02
		Corynebacterium	1.41±0.77	0.75±0.05	0.81±0.09	0.84±0.23	0.74±0.08	0.83±0.23
		Enterococcus	80.29±3.74	81.77±5.15	70.55±3.23	80.23±6.62	67.10±3.94	70.89±2.55
		Gordonia	0.22±0.04	0.02±0.00	0.01±0.00	0.04±0.02	0.03±0.01	0.03±0.00
		Kluyvera	0.03±0.02	0.12±0.08	0.05±0.02	0.06±0.02	0.04±0.02	0.01±0.01
		Leucobacter	0.11±0.03	0.11±0.01	0.12±0.02	0.30±0.15	0.33±0.10	0.34±0.05
		Methyloversatilis	0.02±0.00	0.01±0.00	0.01±0.00	0.03±0.01	0.01±0.01	0.01±0.00
		Microbacterium	0.60±0.51	0.06±0.01	0.06±0.01	0.24±0.12	0.44±0.06	0.60±0.18
		Pectobacterium	0.93±0.35	0.65±0.10	1.83±0.78	2.56±1.07	0.60±0.36	0.10±0.03
		Pseudomonas	0.03±0.01	0.06±0.03	0.02±0.00	0.12±0.06	0.05±0.02	0.07±0.01
		Stenotrophomonas	0.01±0.00	0.12±0.02	0.06±0.03	0.10±0.02	0.04±0.02	0.01±0.00
		unclassified Alcaligenaceae	0.02±0.01	0.06±0.03	0.08±0.01	0.02±0.00	0.06±0.01	0.08±0.02
		unclassified Bacteria	0.02±0.01	0.13±0.03	0.14±0.11	0.08±0.05	0.27±0.16	0.004±0.000
		unclassified Comamonadaceae	0.11±0.01	0.08±0.01	0.04±0.01	0.17±0.06	0.37±0.11	0.64±0.09
		unclassified Enterobacteriaceae	9.59±5.36	13.71±4.98	22.86±2.30	12.07±4.73	25.30±3.82	24.09±2.56
		unclassified Rhodobacteraceae	0.07±0.06	0.02±0.01	0.01±0.00	0.02±0.01	0.12±0.07	0.17±0.07
		1 R1-R3:1st to 3rd generation of C. medinalis fed on rice; M1-M3:1st to 3rd generation of C. medinalis fed on maize. Data are shown as mean ± SE.
