# Supplementary material for: Effects of Host Plant and Insect Generation on Shaping of the Gut Microbiota in the Rice Leaffolder, Cnaphalocrocis medinalis
Source: Front Microbiol. 2022 Apr 11;13:824224. doi: 10.3389/fmicb.2022.824224 (PMC9037797; doi:10.3389/fmicb.2022.824224)
Supplement: Supplementary Figure 1 — Bacterial taxa with linear discriminant analysis (LDA) score >2 in the gut microbiota of C. medinalis fed on different host plants. [file Data_Sheet_1.ZIP › Supplementary Table 2.xlsx]

## Sheet: Sheet1
	Supplementary TABLE 2| ANOVA of Alpha diversity indices of gut bacterial communities in Cnaphalocrocis medinalis fed rice or maize for three generations
	Factor	ace		chao1		shannon		simpson
		F	P	F	P	F	P	F	P
	Host plant	0.06	0.811	0.038	0.849	0.697	0.42	2.072	0.176
	Generation	2.748	0.104	2.939	0.091	0.289	0.754	2.171	0.157
	Host plant × Generation	0.433	0.658	0.397	0.681	3.79	0.053	3.498	0.064
