# Supplementary material for: Effects of Host Plant and Insect Generation on Shaping of the Gut Microbiota in the Rice Leaffolder, Cnaphalocrocis medinalis
Source: Front Microbiol. 2022 Apr 11;13:824224. doi: 10.3389/fmicb.2022.824224 (PMC9037797; doi:10.3389/fmicb.2022.824224)
Supplement: Supplementary Figure 1 — Bacterial taxa with linear discriminant analysis (LDA) score >2 in the gut microbiota of C. medinalis fed on different host plants. [file Data_Sheet_1.ZIP › Supplementary Table 1.xlsx]

## Sheet: Sheet1
			Supplementary TABLE 1| Sequencing statistics and number of OTUs of gut microbiota from rice- or maize-feeding Cnaphalocrocis medinalis for three generations.
			Treatments1	Number of raw pairs	Number of trimmed pairs	Number of sequences
			R1	178092±68694	172032±66363	160733±61834
			R2	45417±560	44008±599	41750±607
			R3	177743±69608	172138±67453	162142±63458
			M1	37418±8540	36538±8560	34834±8352
			M2	19794±836	19220±832	18273±788
			M3	48199±661	47351±565	45682±463
			Total	1519991	1473836	1390243
			1 R1-R3:1st to 3rd generation of C. medinalis fed on rice; M1-M3:1st to 3rd generation of C. medinalis fed on maize.
