# Supplementary material for: Effects of Host Plant and Insect Generation on Shaping of the Gut Microbiota in the Rice Leaffolder, Cnaphalocrocis medinalis
Source: Front Microbiol. 2022 Apr 11;13:824224. doi: 10.3389/fmicb.2022.824224 (PMC9037797; doi:10.3389/fmicb.2022.824224)
Supplement: Supplementary Figure 1 — Bacterial taxa with linear discriminant analysis (LDA) score >2 in the gut microbiota of C. medinalis fed on different host plants. [file Data_Sheet_1.ZIP › Supplementary Table 5.xlsx]

## Sheet: Sheet1
					Supplementary TABLE 5| Analysis of similarity (ANOSIM) between gut microbial communities from within sample groups of Cnaphalocrocis medinalis.
					Source1	R statistic	Significance level (p)
					Host plant	0.5538	0.001
					Generation	-0.1165	0.943
					Host plant × Generation	0.2288	0.062
					M1:R1	0.1111	0.4
					M2:R2	0.2222	0.3
					M2:R3	0.963	0.1
					1 R1-R3:1st to 3rd generation of C. medinalis fed on rice; M1-M3:1st to 3rd generation of C. medinalis fed on maize.
